# Supplementary material for: In vivo characterization of candida extracellular vesicles reveals unique infection pathway proteins
Source: JCI Insight. 2026 Apr 23;11(11):e198953. doi: 10.1172/jci.insight.198953 (PMC13317910; doi:10.1172/jci.insight.198953)
Supplement: Supporting data values [file jciinsight-11-198953-s004.xlsx]

## Sheet: Figure 1F
Figure 1F
control input	control output	infected catheter input	infected catheter output
0.66	0.00111	31.2	14.8
0.875	0.0043	33.95	2.4
0.885	0.0164	29.6	8.75
0.915	0.02	28.8	4.42
0.96	0.0224	29.65	10.4
1.1	0.0333	27.15	7.56
1.24	0.0448	30.75	2.72
1.57	0.0474	37.7	2.23
1.67	0.0525	33.9	6.51
1.75	0.0536	31.8	2.34
1.925	0.739	32.1	10.4
1.96	0.77	32.55	8.01
3.165	1.11	30.8	13.8
3.57	1.24	31	3.87
4.045	1.62	34.3	5.83
4.74	2.47	28.95	8.87
5.4	3.65	38.85	2.8
6.15	4.71	35.85	3.86
6.8	4.85	26.9	8.2
7.25	4.93	32.8	3.3
7.3	5	35.85	12.9
	6.4	30.95	11.2
	6.74	35.5	2.25
	6.87	35.2	2.87
		27.75	22.35
		34.05	32.95
			33.55

## Sheet: Figure 1H
Figure 1G
	Input	Output
size [nm]	distribution frequency [%]	distribution frequency [%]
0.5	0	0
1.5	0	0
2.5	0	0
3.5	0	0
4.5	0	0
5.5	0	0
6.5	0	0
7.5	0	0
8.5	0	0
9.5	0	0
10.5	0	0
11.5	0	0
12.5	0	0
13.5	0	0
14.5	0	0
15.5	0	0
16.5	0	0
17.5	0	0
18.5	0	0
19.5	0	0
20.5	0	0
21.5	4.97e-05	0
22.5	0.0018461	0
23.5	0.0113	0
24.5	0.0175	0
25.5	0.0105	0
26.5	0.0036389	0
27.5	0.0010404	0
28.5	0.00031918	0
29.5	0.00012468	0
30.5	6.7584e-05	0
31.5	5.1591e-05	0
32.5	5.3311e-05	0
33.5	7.0164e-05	0
34.5	0.00010972	0
35.5	0.00019123	0
36.5	0.00035116	0
37.5	0.00065211	0
38.5	0.0011871	0
39.5	0.0020777	0
40.5	0.0034558	0
41.5	0.0054289	0
42.5	0.0080419	0
43.5	0.0112	0
44.5	0.0149	0
45.5	0.0187	0
46.5	0.0225	0
47.5	0.0261	0
48.5	0.0291	0
49.5	0.0317	0
50.5	0.0338	0
51.5	0.0354	0
52.5	0.0367	2.0869e-07
53.5	0.0379	7.6519e-07
54.5	0.0391	2.5738e-06
55.5	0.0403	7.7215e-06
56.5	0.0417	2.2121e-05
57.5	0.0434	5.9337e-05
58.5	0.0452	0.00015019
59.5	0.0472	0.00035894
60.5	0.0494	0.00081263
61.5	0.0517	0.0017461
62.5	0.0542	0.0035693
63.5	0.0568	0.0069556
64.5	0.0597	0.0129
65.5	0.0629	0.0231
66.5	0.0668	0.0394
67.5	0.0715	0.0647
68.5	0.0772	0.1021
69.5	0.0841	0.1554
70.5	0.0923	0.2284
71.5	0.1017	0.3246
72.5	0.1124	0.4468
73.5	0.1243	0.5964
74.5	0.1371	0.7734
75.5	0.1509	0.9755
76.5	0.1653	1.1984
77.5	0.1803	1.4359
78.5	0.1958	1.6803
79.5	0.2115	1.9227
80.5	0.2275	2.1539
81.5	0.2435	2.3653
82.5	0.2596	2.5491
83.5	0.2755	2.6992
84.5	0.2913	2.8116
85.5	0.3067	2.8841
86.5	0.3215	2.9166
87.5	0.3351	2.911
88.5	0.3471	2.8705
89.5	0.3569	2.7995
90.5	0.364	2.7029
91.5	0.3682	2.5859
92.5	0.3697	2.454
93.5	0.3692	2.3119
94.5	0.3673	2.1641
95.5	0.3647	2.0144
96.5	0.3618	1.8659
97.5	0.3588	1.7212
98.5	0.3556	1.5822
99.5	0.3519	1.45
100.5	0.3477	1.3257
101.5	0.3427	1.2096
102.5	0.337	1.1019
103.5	0.3306	1.0026
104.5	0.3235	0.9113
105.5	0.3157	0.8278
106.5	0.3073	0.7516
107.5	0.2984	0.6822
108.5	0.2891	0.6191
109.5	0.2794	0.5619
110.5	0.2693	0.5102
111.5	0.2591	0.4633
112.5	0.2486	0.4211
113.5	0.2381	0.383
114.5	0.2275	0.3488
115.5	0.2168	0.3182
116.5	0.2063	0.2908
117.5	0.1958	0.2664
118.5	0.1854	0.2447
119.5	0.1752	0.2256
120.5	0.1653	0.2088
121.5	0.1555	0.1941
122.5	0.1461	0.1814
123.5	0.1369	0.1705
124.5	0.1281	0.1612
125.5	0.1195	0.1536
126.5	0.1114	0.1474
127.5	0.1036	0.1426
128.5	0.0961	0.1391
129.5	0.089	0.1369
130.5	0.0823	0.1359
131.5	0.0759	0.1362
132.5	0.0699	0.1377
133.5	0.0643	0.1404
134.5	0.059	0.1444
135.5	0.0541	0.1498
136.5	0.0494	0.1566
137.5	0.0451	0.1649
138.5	0.0412	0.1748
139.5	0.0375	0.1864
140.5	0.034	0.1998
141.5	0.0309	0.215
142.5	0.028	0.2322
143.5	0.0253	0.2515
144.5	0.0229	0.2728
145.5	0.0207	0.2961
146.5	0.0186	0.3213
147.5	0.0168	0.3484
148.5	0.0151	0.3771
149.5	0.0136	0.407
150.5	0.0122	0.4379
151.5	0.011	0.4693
152.5	0.0098537	0.5005
153.5	0.0088568	0.531
154.5	0.0079664	0.56
155.5	0.0071739	0.587
156.5	0.0064718	0.6111
157.5	0.0058528	0.6316
158.5	0.0053111	0.6479
159.5	0.0048406	0.6595
160.5	0.0044367	0.6659
161.5	0.0040953	0.6668
162.5	0.0038129	0.6622
163.5	0.0035875	0.652
164.5	0.0034176	0.6365
165.5	0.0033032	0.6161
166.5	0.0032458	0.5913
167.5	0.0032478	0.5627
168.5	0.0033134	0.5312
169.5	0.0034473	0.4974
170.5	0.0036551	0.4622
171.5	0.0039412	0.4264
172.5	0.0043087	0.3906
173.5	0.0047576	0.3555
174.5	0.0052836	0.3217
175.5	0.005878	0.2895
176.5	0.0065282	0.2593
177.5	0.0072183	0.2314
178.5	0.0079321	0.2058
179.5	0.0086551	0.1826
180.5	0.0093772	0.1617
181.5	0.0101	0.1432
182.5	0.0108	0.1268
183.5	0.0115	0.1123
184.5	0.0123	0.0998
185.5	0.0131	0.0889
186.5	0.014	0.0794
187.5	0.015	0.0714
188.5	0.0161	0.0644
189.5	0.0173	0.0586
190.5	0.0187	0.0536
191.5	0.0202	0.0494
192.5	0.0218	0.046
193.5	0.0236	0.0431
194.5	0.0255	0.0408
195.5	0.0276	0.039
196.5	0.0298	0.0376
197.5	0.0321	0.0366
198.5	0.0346	0.036
199.5	0.0372	0.0358
200.5	0.0399	0.0359
201.5	0.0428	0.0363
202.5	0.0457	0.0371
203.5	0.0488	0.0382
204.5	0.052	0.0396
205.5	0.0552	0.0414
206.5	0.0586	0.0436
207.5	0.0621	0.0462
208.5	0.0657	0.0491
209.5	0.0693	0.0524
210.5	0.073	0.0562
211.5	0.0768	0.0604
212.5	0.0806	0.065
213.5	0.0844	0.0701
214.5	0.0882	0.0755
215.5	0.0921	0.0813
216.5	0.0959	0.0873
217.5	0.0997	0.0937
218.5	0.1035	0.1002
219.5	0.1072	0.1067
220.5	0.1109	0.1132
221.5	0.1144	0.1195
222.5	0.1179	0.1255
223.5	0.1212	0.1311
224.5	0.1244	0.1361
225.5	0.1275	0.1404
226.5	0.1303	0.144
227.5	0.133	0.1466
228.5	0.1356	0.1483
229.5	0.1379	0.1491
230.5	0.1399	0.1488
231.5	0.1418	0.1476
232.5	0.1434	0.1455
233.5	0.1448	0.1426
234.5	0.1459	0.1389
235.5	0.1468	0.1346
236.5	0.1474	0.1297
237.5	0.1477	0.1244
238.5	0.1478	0.1188
239.5	0.1476	0.113
240.5	0.1472	0.1071
241.5	0.1465	0.1012
242.5	0.1456	0.0953
243.5	0.1444	0.0897
244.5	0.143	0.0842
245.5	0.1414	0.0789
246.5	0.1395	0.074
247.5	0.1375	0.0693
248.5	0.1353	0.0649
249.5	0.1329	0.0609
250.5	0.1303	0.0571
251.5	0.1276	0.0537
252.5	0.1248	0.0505
253.5	0.1219	0.0476
254.5	0.1189	0.045
255.5	0.1159	0.0426
256.5	0.1128	0.0405
257.5	0.1096	0.0386
258.5	0.1065	0.0369
259.5	0.1034	0.0353
260.5	0.1003	0.034
261.5	0.0973	0.0328
262.5	0.0943	0.0317
263.5	0.0915	0.0308
264.5	0.0887	0.03
265.5	0.0862	0.0293
266.5	0.0837	0.0287
267.5	0.0815	0.0282
268.5	0.0795	0.0278
269.5	0.0776	0.0275
270.5	0.0761	0.0272
271.5	0.0748	0.0271
272.5	0.0738	0.027
273.5	0.0731	0.0269
274.5	0.0727	0.0269
275.5	0.0727	0.027
276.5	0.073	0.0271
277.5	0.0738	0.0273
278.5	0.0749	0.0275
279.5	0.0765	0.0277
280.5	0.0785	0.028
281.5	0.0809	0.0283
282.5	0.0839	0.0286
283.5	0.0873	0.029
284.5	0.0913	0.0293
285.5	0.0958	0.0297
286.5	0.1008	0.0302
287.5	0.1063	0.0306
288.5	0.1124	0.031
289.5	0.1191	0.0315
290.5	0.1263	0.0319
291.5	0.134	0.0324
292.5	0.1423	0.0329
293.5	0.1512	0.0333
294.5	0.1606	0.0338
295.5	0.1705	0.0342
296.5	0.1808	0.0347
297.5	0.1917	0.0351
298.5	0.203	0.0354
299.5	0.2147	0.0358
300.5	0.2268	0.0361
301.5	0.2392	0.0364
302.5	0.2519	0.0367
303.5	0.2648	0.0369
304.5	0.2779	0.037
305.5	0.2911	0.0371
306.5	0.3044	0.0371
307.5	0.3176	0.037
308.5	0.3308	0.0369
309.5	0.3439	0.0367
310.5	0.3567	0.0363
311.5	0.3693	0.0359
312.5	0.3814	0.0354
313.5	0.3932	0.0348
314.5	0.4045	0.034
315.5	0.4151	0.0332
316.5	0.4252	0.0322
317.5	0.4345	0.0311
318.5	0.4431	0.03
319.5	0.4509	0.0287
320.5	0.4578	0.0273
321.5	0.4638	0.0259
322.5	0.4689	0.0244
323.5	0.473	0.0229
324.5	0.476	0.0213
325.5	0.4781	0.0197
326.5	0.4792	0.0181
327.5	0.4792	0.0165
328.5	0.4783	0.0149
329.5	0.4763	0.0134
330.5	0.4734	0.0119
331.5	0.4695	0.0105
332.5	0.4648	0.009216
333.5	0.4592	0.0079974
334.5	0.4527	0.0068769
335.5	0.4455	0.0058581
336.5	0.4377	0.0049424
337.5	0.4292	0.0041291
338.5	0.4201	0.0034151
339.5	0.4106	0.0027958
340.5	0.4006	0.002265
341.5	0.3903	0.0018157
342.5	0.3797	0.0014399
343.5	0.3689	0.0011296
344.5	0.358	0.00087635
345.5	0.347	0.00067239
346.5	0.3361	0.00051017
347.5	0.3252	0.00038273
348.5	0.3144	0.00028389
349.5	0.3038	0.0002082
350.5	0.2935	0.00015095
351.5	0.2835	0.00010817
352.5	0.2737	7.6658e-05
353.5	0.2644	5.3702e-05
354.5	0.2554	3.7216e-05
355.5	0.2469	2.546e-05
356.5	0.2389	1.7252e-05
357.5	0.2313	1.1547e-05
358.5	0.2241	7.6519e-06
359.5	0.2175	5.0085e-06
360.5	0.2114	3.2695e-06
361.5	0.2057	2.0869e-06
362.5	0.2006	1.3217e-06
363.5	0.196	8.3475e-07
364.5	0.1918	4.8694e-07
365.5	0.1881	3.4781e-07
366.5	0.1849	2.0869e-07
367.5	0.1821	1.3913e-07
368.5	0.1797	6.9563e-08
369.5	0.1778	0
370.5	0.1763	0
371.5	0.1751	0
372.5	0.1743	0
373.5	0.1739	0
374.5	0.1739	0
375.5	0.1741	0
376.5	0.1747	0
377.5	0.1757	0
378.5	0.1769	0
379.5	0.1784	0
380.5	0.1802	0
381.5	0.1823	0
382.5	0.1846	0
383.5	0.1873	0
384.5	0.1902	0
385.5	0.1934	0
386.5	0.1969	0
387.5	0.2006	0
388.5	0.2046	0
389.5	0.2089	0
390.5	0.2135	0
391.5	0.2183	0
392.5	0.2234	0
393.5	0.2287	0
394.5	0.2343	0
395.5	0.2402	0
396.5	0.2463	0
397.5	0.2526	0
398.5	0.2592	0
399.5	0.266	0
400.5	0.273	0
401.5	0.2801	0
402.5	0.2874	0
403.5	0.2948	0
404.5	0.3024	0
405.5	0.31	0
406.5	0.3177	0
407.5	0.3254	0
408.5	0.3331	0
409.5	0.3408	0
410.5	0.3484	0
411.5	0.3559	0
412.5	0.3632	0
413.5	0.3704	0
414.5	0.3774	0
415.5	0.3841	0
416.5	0.3905	0
417.5	0.3966	0
418.5	0.4024	0
419.5	0.4078	0
420.5	0.4127	0
421.5	0.4172	0
422.5	0.4212	0
423.5	0.4248	0
424.5	0.4278	0
425.5	0.4302	0
426.5	0.4321	0
427.5	0.4335	0
428.5	0.4342	0
429.5	0.4344	0
430.5	0.434	0
431.5	0.433	0
432.5	0.4314	0
433.5	0.4292	0
434.5	0.4264	0
435.5	0.4231	0
436.5	0.4193	0
437.5	0.4149	0
438.5	0.41	0
439.5	0.4046	0
440.5	0.3988	0
441.5	0.3926	0
442.5	0.3859	0
443.5	0.3789	0
444.5	0.3716	0
445.5	0.3639	0
446.5	0.356	0
447.5	0.3478	0
448.5	0.3395	0
449.5	0.331	0
450.5	0.3223	0
451.5	0.3136	0
452.5	0.3048	0
453.5	0.296	0
454.5	0.2872	0
455.5	0.2784	0
456.5	0.2697	0
457.5	0.2611	0
458.5	0.2526	0
459.5	0.2442	0
460.5	0.236	0
461.5	0.228	0
462.5	0.2203	0
463.5	0.2127	0
464.5	0.2054	0
465.5	0.1983	0
466.5	0.1915	0
467.5	0.185	0
468.5	0.1787	0
469.5	0.1728	0
470.5	0.1671	0
471.5	0.1618	0
472.5	0.1568	0
473.5	0.152	0
474.5	0.1476	0
475.5	0.1435	0
476.5	0.1397	0
477.5	0.1362	0
478.5	0.133	0
479.5	0.1301	0
480.5	0.1275	0
481.5	0.1251	0
482.5	0.1231	0
483.5	0.1213	0
484.5	0.1197	0
485.5	0.1184	0
486.5	0.1174	0
487.5	0.1166	0
488.5	0.116	0
489.5	0.1156	0
490.5	0.1155	0
491.5	0.1155	0
492.5	0.1157	0
493.5	0.1161	0
494.5	0.1167	0
495.5	0.1175	0
496.5	0.1184	0
497.5	0.1194	0
498.5	0.1206	0
499.5	0.1219	0
500.5	0.1233	0
501.5	0.1248	0
502.5	0.1264	0
503.5	0.1281	0
504.5	0.1299	0
505.5	0.1318	0
506.5	0.1337	0
507.5	0.1357	0
508.5	0.1377	0
509.5	0.1397	0
510.5	0.1418	0
511.5	0.1439	0
512.5	0.1461	0
513.5	0.1482	0
514.5	0.1503	0
515.5	0.1524	0
516.5	0.1545	0
517.5	0.1565	0
518.5	0.1585	0
519.5	0.1605	0
520.5	0.1624	0
521.5	0.1643	0
522.5	0.166	0
523.5	0.1677	0
524.5	0.1694	0
525.5	0.1709	0
526.5	0.1724	0
527.5	0.1737	0
528.5	0.1749	0
529.5	0.1761	0
530.5	0.1771	0
531.5	0.178	0
532.5	0.1787	0
533.5	0.1794	0
534.5	0.1799	0
535.5	0.1802	0
536.5	0.1805	0
537.5	0.1806	0
538.5	0.1805	0
539.5	0.1803	0
540.5	0.18	0
541.5	0.1795	0
542.5	0.1789	0
543.5	0.1781	0
544.5	0.1772	0
545.5	0.1761	0
546.5	0.1749	0
547.5	0.1736	0
548.5	0.1721	0
549.5	0.1705	0
550.5	0.1688	0
551.5	0.1669	0
552.5	0.165	0
553.5	0.1629	0
554.5	0.1607	0
555.5	0.1584	0
556.5	0.156	0
557.5	0.1535	0
558.5	0.1509	0
559.5	0.1482	0
560.5	0.1455	0
561.5	0.1426	0
562.5	0.1398	0
563.5	0.1368	0
564.5	0.1338	0
565.5	0.1308	0
566.5	0.1277	0
567.5	0.1246	0
568.5	0.1215	0
569.5	0.1183	0
570.5	0.1151	0
571.5	0.112	0
572.5	0.1088	0
573.5	0.1056	0
574.5	0.1024	0
575.5	0.0993	0
576.5	0.0961	0
577.5	0.093	0
578.5	0.0899	0
579.5	0.0869	0
580.5	0.0838	0
581.5	0.0809	0
582.5	0.0779	0
583.5	0.075	0
584.5	0.0722	0
585.5	0.0694	0
586.5	0.0667	0
587.5	0.064	0
588.5	0.0614	0
589.5	0.0589	0
590.5	0.0564	0
591.5	0.0539	0
592.5	0.0516	0
593.5	0.0493	0
594.5	0.0471	0
595.5	0.0449	0
596.5	0.0428	0
597.5	0.0408	0
598.5	0.0389	0
599.5	0.037	0
600.5	0.0352	0
601.5	0.0334	0
602.5	0.0317	0
603.5	0.0301	0
604.5	0.0286	0
605.5	0.0271	0
606.5	0.0256	0
607.5	0.0243	0
608.5	0.023	0
609.5	0.0217	0
610.5	0.0205	0
611.5	0.0194	0
612.5	0.0183	0
613.5	0.0172	0
614.5	0.0162	0
615.5	0.0153	0
616.5	0.0144	0
617.5	0.0136	0
618.5	0.0128	0
619.5	0.012	0
620.5	0.0113	0
621.5	0.0106	0
622.5	0.0099423	0
623.5	0.0093304	0
624.5	0.0087523	0
625.5	0.0082064	0
626.5	0.0076914	0
627.5	0.0072059	0
628.5	0.0067486	0
629.5	0.0063179	0
630.5	0.0059125	0
631.5	0.0055313	0
632.5	0.005173	0
633.5	0.0048363	0
634.5	0.0045202	0
635.5	0.0042236	0
636.5	0.0039455	0
637.5	0.0036846	0
638.5	0.0034403	0
639.5	0.0032112	0
640.5	0.0029969	0
641.5	0.0027964	0
642.5	0.0026086	0
643.5	0.0024332	0
644.5	0.0022692	0
645.5	0.0021159	0
646.5	0.0019727	0
647.5	0.0018391	0
648.5	0.0017142	0
649.5	0.0015976	0
650.5	0.0014889	0
651.5	0.0013875	0
652.5	0.0012929	0
653.5	0.0012047	0
654.5	0.0011225	0
655.5	0.0010458	0
656.5	0.00097439	0
657.5	0.00090783	0
658.5	0.00084575	0
659.5	0.00078797	0
660.5	0.00073414	0
661.5	0.00068393	0
662.5	0.00063715	0
663.5	0.00059364	0
664.5	0.00055306	0
665.5	0.0005154	0
666.5	0.00048014	0
667.5	0.00044747	0
668.5	0.00041703	0
669.5	0.00038848	0
670.5	0.00036217	0
671.5	0.00033741	0
672.5	0.00031453	0
673.5	0.00029304	0
674.5	0.00027326	0
675.5	0.00025469	0
676.5	0.00023732	0
677.5	0.00022115	0
678.5	0.00020619	0
679.5	0.00019226	0
680.5	0.00017919	0
681.5	0.00016698	0
682.5	0.00015563	0
683.5	0.00014514	0
684.5	0.00013517	0
685.5	0.00012605	0
686.5	0.00011746	0
687.5	0.00010955	0
688.5	0.00010215	0
689.5	9.51e-05	0
690.5	8.8737e-05	0
691.5	8.2546e-05	0
692.5	7.7043e-05	0
693.5	7.1712e-05	0
694.5	6.6897e-05	0
695.5	6.2253e-05	0
696.5	5.7954e-05	0
697.5	5.3999e-05	0
698.5	5.0387e-05	0
699.5	4.6948e-05	0
700.5	4.3681e-05	0
701.5	4.0585e-05	0
702.5	3.7834e-05	0
703.5	3.5254e-05	0
704.5	3.2846e-05	0
705.5	3.0439e-05	0
706.5	2.8375e-05	0
707.5	2.6483e-05	0
708.5	2.4592e-05	0
709.5	2.2872e-05	0
710.5	2.1324e-05	0
711.5	1.9777e-05	0
712.5	1.8401e-05	0
713.5	1.7025e-05	0
714.5	1.5821e-05	0
715.5	1.4789e-05	0
716.5	1.3758e-05	0
717.5	1.2726e-05	0
718.5	1.1866e-05	0
719.5	1.1006e-05	0
720.5	1.0146e-05	0
721.5	9.4584e-06	0
722.5	8.7705e-06	0
723.5	8.0826e-06	0
724.5	7.5667e-06	0
725.5	7.0508e-06	0
726.5	6.5349e-06	0
727.5	6.019e-06	0
728.5	5.5031e-06	0
729.5	5.1591e-06	0
730.5	4.8152e-06	0
731.5	4.4712e-06	0
732.5	4.1273e-06	0
733.5	3.7834e-06	0
734.5	3.4394e-06	0
735.5	3.2674e-06	0
736.5	3.0955e-06	0
737.5	2.7515e-06	0
738.5	2.5796e-06	0
739.5	2.4076e-06	0
740.5	2.2356e-06	0
741.5	2.0636e-06	0
742.5	1.8917e-06	0
743.5	1.7197e-06	0
744.5	1.5477e-06	0
745.5	1.5477e-06	0
746.5	1.3758e-06	0
747.5	1.2038e-06	0
748.5	1.2038e-06	0
749.5	1.0318e-06	0
750.5	1.0318e-06	0
751.5	8.5985e-07	0
752.5	8.5985e-07	0
753.5	8.5985e-07	0
754.5	6.8788e-07	0
755.5	6.8788e-07	0
756.5	6.8788e-07	0
757.5	5.1591e-07	0
758.5	5.1591e-07	0
759.5	5.1591e-07	0
760.5	5.1591e-07	0
761.5	3.4394e-07	0
762.5	3.4394e-07	0
763.5	3.4394e-07	0
764.5	3.4394e-07	0
765.5	3.4394e-07	0
766.5	3.4394e-07	0
767.5	1.7197e-07	0
768.5	1.7197e-07	0
769.5	1.7197e-07	0
770.5	1.7197e-07	0
771.5	1.7197e-07	0
772.5	0	0
773.5	0	0
774.5	0	0
775.5	0	0
776.5	0	0
777.5	0	0
778.5	0	0
779.5	0	0
780.5	0	0
781.5	0	0
782.5	0	0
783.5	0	0
784.5	0	0
785.5	0	0
786.5	0	0
787.5	0	0
788.5	0	0
789.5	0	0
790.5	0	0
791.5	0	0
792.5	0	0
793.5	0	0
794.5	0	0
795.5	0	0
796.5	0	0
797.5	0	0
798.5	0	0
799.5	0	0
800.5	0	0
801.5	0	0
802.5	0	0
803.5	0	0
804.5	0	0
805.5	0	0
806.5	0	0
807.5	0	0
808.5	0	0
809.5	0	0
810.5	0	0
811.5	0	0
812.5	0	0
813.5	0	0
814.5	0	0
815.5	0	0
816.5	0	0
817.5	0	0
818.5	0	0
819.5	0	0
820.5	0	0
821.5	0	0
822.5	0	0
823.5	0	0
824.5	0	0
825.5	0	0
826.5	0	0
827.5	0	0
828.5	0	0
829.5	0	0
830.5	0	0
831.5	0	0
832.5	0	0
833.5	0	0
834.5	0	0
835.5	0	0
836.5	0	0
837.5	0	0
838.5	0	0
839.5	0	0
840.5	0	0
841.5	0	0
842.5	0	0
843.5	0	0
844.5	0	0
845.5	0	0
846.5	0	0
847.5	0	0
848.5	0	0
849.5	0	0
850.5	0	0
851.5	0	0
852.5	0	0
853.5	0	0
854.5	0	0
855.5	0	0
856.5	0	0
857.5	0	0
858.5	0	0
859.5	0	0
860.5	0	0
861.5	0	0
862.5	0	0
863.5	0	0
864.5	0	0
865.5	0	0
866.5	0	0
867.5	0	0
868.5	0	0
869.5	0	0
870.5	0	0
871.5	0	0
872.5	0	0
873.5	0	0
874.5	0	0
875.5	0	0
876.5	0	0
877.5	0	0
878.5	0	0
879.5	0	0
880.5	0	0
881.5	0	0
882.5	0	0
883.5	0	0
884.5	0	0
885.5	0	0
886.5	0	0
887.5	0	0
888.5	0	0
889.5	0	0
890.5	0	0
891.5	0	0
892.5	0	0
893.5	0	0
894.5	0	0
895.5	0	0
896.5	0	0
897.5	0	0
898.5	0	0
899.5	0	0
900.5	0	0
901.5	0	0
902.5	0	0
903.5	0	0
904.5	0	0
905.5	0	0
906.5	0	0
907.5	0	0
908.5	0	0
909.5	0	0
910.5	0	0
911.5	0	0
912.5	0	0
913.5	0	0
914.5	0	0
915.5	0	0
916.5	0	0
917.5	0	0
918.5	0	0
919.5	0	0
920.5	0	0
921.5	0	0
922.5	0	0
923.5	0	0
924.5	0	0
925.5	0	0
926.5	0	0
927.5	0	0
928.5	0	0
929.5	0	0
930.5	0	0
931.5	0	0
932.5	0	0
933.5	0	0
934.5	0	0
935.5	0	0
936.5	0	0
937.5	0	0
938.5	0	0
939.5	0	0
940.5	0	0
941.5	0	0
942.5	0	0
943.5	0	0
944.5	0	0
945.5	0	0
946.5	0	0
947.5	0	0
948.5	0	0
949.5	0	0
950.5	0	0
951.5	0	0
952.5	0	0
953.5	0	0
954.5	0	0
955.5	0	0
956.5	0	0
957.5	0	0
958.5	0	0
959.5	0	0
960.5	0	0
961.5	0	0
962.5	0	0
963.5	0	0
964.5	0	0
965.5	0	0
966.5	0	0
967.5	0	0
968.5	0	0
969.5	0	0
970.5	0	0
971.5	0	0
972.5	0	0
973.5	0	0
974.5	0	0
975.5	0	0
976.5	0	0
977.5	0	0
978.5	0	0
979.5	0	0
980.5	0	0
981.5	0	0
982.5	0	0
983.5	0	0
984.5	0	0
985.5	0	0
986.5	0	0
987.5	0	0
988.5	0	0
989.5	0	0
990.5	0	0
991.5	0	0
992.5	0	0
993.5	0	0
994.5	0	0
995.5	0	0
996.5	0	0
997.5	0	0
998.5	0	0
999.5	0	0

## Sheet: Figure 1K
Figure 1K
	Mean	SD		Individual runs
WT	7.0105	1.2817		8.3514	8.2617	7.453	6.9695	5.8065	5.2208
HSE1	1.5084	0.2702		1.894	1.7722	1.5172	1.2563	1.2865	1.3244
